# Supplementary material for: Neuronal induction and bioenergetics characterization of human forearm adipose stem cells from Parkinson’s disease patients and healthy controls
Source: PLoS One. 2022 Mar 15;17(3):e0265256. doi: 10.1371/journal.pone.0265256 (PMC8923468; doi:10.1371/journal.pone.0265256)
Supplement: S1 Data — (XLSX) [file pone.0265256.s001.xlsx]

## Sheet: MAP2 and BIII
bIIItubulin
SAMPLE ID (dod)	Lane	Area1	Area2	Area3	Average	K	SD	KSD
0	1	3883761	1064284	1089870	2.01264e+06	2.01264	1.62049e+06	1.62049
6	2	16814589	15312368	16547246	1.62247e+07	16.2247	801360	0.80136
12	3	19948246	17971953	18974317	1.89648e+07	18.9648	988181	0.988181
20	4	19784418	17762711	17542004	1.8363e+07	18.363	1.23588e+06	1.23588
28	5	29969832	30442246	30675296	30362458	30.3625	359436	0.359436
36	6	27517468	28474054	28374811	28122111	28.1221	525982	0.525982
MAP2		Area1	Area2	Area3	Average	K	SD	KSD
0	1	5608832	4147368	5732782	5162994	5.16299	881739	0.881739
6	2	7270489	4965246	6810368	6348701	6.3487	1.22e+06	1.22
12	3	7852711	6527347	7734882	7.37165e+06	7.37165	733555	0.733555
20	4	10405660	9196903	10449731	1.00174e+07	10.0174	710940	0.71094
28	5	29643924	28785388	29493924	2.93077e+07	29.3077	458550	0.45855
36	6	32807610	32642731	32751024	3.27338e+07	32.7338	83779.9	0.0837799

## Sheet: Oroboros
									SUPERFICIAL					PROFUNDA
Experiment	Sample	Profundity	Group	Cellox	Leak	ETS	AA		Cellox	Leak	ETS	AA		Cellox	Leak	ETS	AA
290318	ASC 180101C	Superficial	CTL	1.76497	0.13082	3.88998	0.0288248	Before POService	2.77961	0.412562	6.80096	0.397692		2.84568	0.366555	7.80121	0.321272
	ASC 180101C	Profunda	CTL	2.62371	0.16323	7.0378	0.0498282
110418	ASC 180101C	Superficial	CTL	3.90253	0.355442	11.7479	0.218029		SUPERFICIAL					PROFUNDA
	ASC 180101C	Profunda	CTL	3.74622	0.456923	10.3165	0.231214		Cellox	Leak	ETS	AA		Cellox	Leak	ETS	AA
220418	ASC 180101C	Superficial	CTL	3.23649	0.628378	6.56081	0.461712		2.06232	0.452834	5.03472	0.304514		1.98601	0.34798	5.26008	0.295666
	ASC 180101C	Profunda	CTL	2.74603	0.40873	5.66667	0.404762
50618	ASC 180101C	Superficial	CTL	1.83298	0.342612	3.66167	0.591006
	ASC 180101C	Profunda	CTL	1.72911	0.45389	3.95173	0.45389		FUSIÓN SUPERFICIAL+PROFUNDA					FUSIÓN SUPERFICIAL+PROFUNDA
60618	ASC 180101C	Superficial	CTL	3.16111	0.605556	8.14444	0.688889		BASAL	LEAK	MAX	RES		Cellox	Leak	ETS	AA
	ASC 180101C	Profunda	CTL	3.38333	0.35	12.0333	0.466667		2.81265	0.389558	7.30109	0.359482		2.02417	0.400407	5.1474	0.30009
250718	ASC 180503L	Superficial	LRRK2	1.19847	0.114504	2.32443	0.290076		0.813615	0.161877	3.18609	0.220277
	ASC 180503L	Profunda	LRRK2	1.43052	0.207289	3.93166	0.268793		0.100584	0.919769	0.221348	0.528946
260718	ASC 180503L	Superficial	LRRK2	1.40181	0.380665	2.38973	0.256798		0.0502921	0.459884	0.110674	0.264473
	ASC 180503L	Profunda	LRRK2	1.70437	0.325397	3.52381	0.309524		0.125752	0.930259	0.23608	0.425355
80818	ASC 180503L	Superficial	LRRK2	3.58667	0.863333	10.39	0.366667		0.0502921	0.459884	0.110674	0.264473
	ASC 180503L	Profunda	LRRK2	2.82315	0.511254	8.32476	0.308682

## Sheet: OroborosII
EXPERIMENT	LAYOUT	Codi MOSTRA	Tipus MOSTRA	Observacions	Cellox	Leak	ETS	AA
290318	05 (sense correcció)	ASC 180101C	BX Superficial	Canvi medi cels: 28.03.18	7.96	0.59	17.5438	0.13	Dividir per protes (4.51)	1.76497	0.13082	3.88998	0.0288248
			BX Profunda		15.27	0.95	40.96	0.29	Dividir per protes (5.82)	2.62371	0.16323	7.0378	0.0498282
	06 (protes)		BX Superficial		1.76497	0.13082	3.88998	0.0288248
			BX Profunda		2.62371	0.16323	7.0378	0.0498282
POS Service Abril 2018
110418	06 (núm cells)	ASC 180101C	BX Superficial	Canvi medi cels: 09.04.18	21.3	1.94	64.12	1.19
			BX Profunda		16.02	1.95	44.095	0.99
	05 (sense correcció)		BX Superficial		21.3	1.94	64.12	1.19	Dividir per protes (5.458)	3.90253	0.355442	11.7479	0.218029
			BX Profunda		13.61	1.66	37.48	0.84	Dividir per protes (3.633)	3.74622	0.456923	10.3165	0.231214
	06 (protes)		BX Superficial		3.90253	0.355442	11.7479	0.218029
			BX Profunda		3.74622	0.456923	10.3165	0.231214
220518	06 (núm cells) canal A 1,17 M i canal B 1,08 M (2 100 mm plates each sample)	ASC 180101C	BX Superficial	Canvi medi el dia abans (21.05.18)	24.58	4.77	49.79	3.51
			BX Profunda		25.63	3.82	52.9	3.78
	05 (x volume corrected, sense correcció)		BX Superficial		14.37	2.79	29.13	2.05	Dividir per protes (4,44)	3.23649	0.628378	6.56081	0.461712
			BX Profunda		13.84	2.06	28.56	2.04	Dividir per protes (5,04)	2.74603	0.40873	5.66667	0.404762
	06 (protes)		BX Superficial		3.23649	0.628378	6.56081	0.461712
			BX Profunda		2.74603	0.40873	5.66667	0.404762
050618	06 (núm cells) canal A 0,435 M i canal B 0,165 M (1 100mm plate each sample)	ASC 180101C	BX Superficial	Canvi medi el dia abans	19.72	3.68	39.41	6.35
			BX Profunda		57.94	15.21	132.28	15.18
	05 (sense correcció)		BX Superficial		4.28	0.8	8.55	1.38	Dividir per protes (2,335)
			BX Profunda		4.8	1.26	10.97	1.26	Dividir per protes (2,776)
	06 (protes)		BX Superficial		1.83298	0.342612	3.66167	0.591006
			BX Profunda		1.72911	0.45389	3.95173	0.45389
60618	06 (núm cells) canal A 0,300 M i canal B 0,480 M (1 100mm plate each sample)	ASC 180101C	BX Superficial	No canvi	37.99	7.32	97.75	8.26
			BX Profunda		25.3	2.64	90.28	3.51
	05 (sense correcció)		BX Superficial		5.69	1.09	14.66	1.24	Dividir per protes (1,80)
			BX Profunda		6.09	0.63	21.66	0.84	Dividir per protes (1,80)
	06 (protes)		BX Superficial		3.16111	0.605556	8.14444	0.688889
			BX Profunda		3.38333	0.35	12.0333	0.466667
Nou Mir05 (preparat el 24/07/18)
250718	05 (x volume corrected, sense correcció)	ASC 180503 L	BX Superficial	No canvi	3.14	0.3	6.09	0.76	Dividir per protes (2,62)
Avui per error ET ha posat Gain 1			BX Profunda		6.28	0.91	17.26	1.18	Dividir per protes (4,39)
	06 (núm cells) canal A 0,320 M i canal B 0,400 M (1 100mm plate each sample)		BX Superficial		9.81	0.95	19.05	2.39
			BX Profunda		15.71	2.29	43.15	2.95
	06 (protes)		BX Superficial		1.19847	0.114504	2.32443	0.290076
			BX Profunda		1.43052	0.207289	3.93166	0.268793
260718	05 (x volume corrected, sense correcció)	ASC 180503 L	BX Superficial	No canvi	4.64	1.26	7.91	0.85	Dividir per protes (3,31)
			BX Profunda		8.59	1.64	17.76	1.56	Dividir per protes (5,04)
	06 (núm cells) canal A 0,320 M i canal B 0,400 M (1 100mm plate each sample)		BX Superficial		10.56	2.87	17.97	1.93
			BX Profunda		10.41	1.99	21.53	1.89
	06 (protes)		BX Superficial		1.40181	0.380665	2.38973	0.256798
			BX Profunda		1.70437	0.325397	3.52381	0.309524
80818	05 (x volume corrected, sense correcció)	ASC 180503 L	BX Superficial	No canvi	10.76	2.59	31.17	1.1	Dividir per protes (3,00)
			BX Profunda		8.78	1.59	25.89	0.96	Dividir per protes (3,11)
	06 (núm cells) canal A 0,315 M i canal B 0,435 M (1 100mm plate each sample)		BX Superficial		34.16	8.23	98.95	3.49
			BX Profunda		20.2	3.66	59.53	2.2
	06 (protes)		BX Superficial		3.58667	0.863333	10.39	0.366667
			BX Profunda		2.82315	0.511254	8.32476	0.308682

## Sheet: Seahorse
	Basal Respiration (Basal-Rote/AA)			Maximal Respiration (FCCP-Rote/AA)				AVERAGE
	CONTROL	Clinical diagnosed PD		CONTROL	Clinical diagnosed PD			CONTROL	Clinical diagnosed PD
	0.854096	0.584602		2.39238	1.48434		Basal Respiration	0.409106	0.403882
	0.3081	0.313163		2.26037	1.29276		Maximal Respiration	0.846884	0.72601
	0.731151	0.573299		0.587037	0.571287		ATP Production	0.335146	0.353534
	0.285953	0.355898		0.503171	0.695975		Spare respiratory capacity	0.727565	0.524266
	0.353211	0.251477		0.612093	0.138531		Coupling Efficiency	0.80665	0.87398
	0.244292	0.344854		0.180446	0.173172		Spare respiratory capacity	1.80349	1.61691
	0.24025			0.139988			Coupling Efficiency	0.0655248	0.0503482
	0.255799			0.0995785			Spare respiratory capacity	0.821474	0.749764
	AVERAGE			AVERAGE
	0.409106	0.403882		0.846884	0.72601			DESVEST
	DESVEST			DESVEST				CONTROL	Clinical diagnosed PD
	0.241838	0.140432		0.935766	0.56069		Basal Respiration (Basal-Rote/AA)	0.241838	0.140432
							Maximal Respiration (FCCP-Rote/AA)	0.935766	0.56069
							ATP Production (Basal-H+ leak)	0.231333	0.149634
							Spare respiratory capacity (Maximal-Basal)	0.745202	0.269458
	ATP Production (Basal-H+ leak)			Spare respiratory capacity (Maximal-Basal)			Coupling Efficiency (ATPprod/Basal)	0.111624	0.0664385
	CONTROL	Clinical diagnosed PD		CONTROL	Clinical diagnosed PD		Spare respiratory capacity % (Maximal/Basal)	1.23828	0.879479
	0.759637	0.549136		0.769144	0.899733		Coupling Efficiency (ATPprod/Basal)	0.0299346	0.0242762
	0.649148	0.536395		2.00253	0.539596		Spare respiratory capacity % (Maximal/Basal)	0.780632	0.754541
	0.213898	0.234459		0.390048	0.317657
	0.199053	0.271841		0.217218	0.340077
	0.266529	0.222186		0.258882			BASAL	0.409106	0.403882
	0.219877	0.307186					LEAK	0.01	0.01
	0.200886						MAX	0.846884	0.72601
	0.172138						RES	0.0175	0.0175
	AVERAGE			AVERAGE
	0.335146	0.353534		0.727565	0.524266
	DESVEST			DESVEST
	0.231333	0.149634		0.745202	0.269458
	Coupling Efficiency (ATPprod/Basal)			Spare respiratory capacity % (Maximal/Basal)
	CONTROL	Clinical diagnosed PD		CONTROL	Clinical diagnosed PD
	0.884405	0.937851		2.80697	2.57227
	0.884811	0.934549		3.99181	2.23923
	0.612807	0.834894		2.36466	1.88855
	0.681021	0.762501		1.7859	1.95001
	0.751035	0.883466		1.76653	0.550672
	0.90312	0.890619		0.739922	0.500746
	0.838162			0.582927
	0.897836			0.389241
	AVERAGE			AVERAGE
	0.80665	0.87398		1.80349	1.61691
	DESVEST			DESVEST
	0.111624	0.0664385		1.23828	0.879479
								Control hASC	CDPD hASC
	Coupling Efficiency (ATPprod/Basal)			Spare respiratory capacity % (Maximal/Basal)			MAX	0.846884	0.72601
	0.0944593	0.0354659		0.356422	0.415606		ATP production	0.335146	0.353534
	0.0820023	0.0369043		0.416094	0.447919		Spare respiratory capacity	0.727565	0.524266
	0.0840943	0.0787035		1.05502	0.43709		Coupling efficiency	0.80665	0.87398
	0.0869008	0.0840565		0.567318	0.516778
	0.0866817	0.0292912		0.591096	1.8222
	0.0244151	0.0376677		1.35222	1.99793
	0.0393642			1.72585
	0.0262811			2.59912
	AVERAGE			AVERAGE
	0.0655248	0.0503482		1.08289	0.939587
	DESVEST			DESVEST
	0.0299346	0.0242762		0.780632	0.754541
